# Supplementary material for: Unidirectional diploid–tetraploid introgression among British birch trees with shifting ranges shown by restriction site‐associated markers
Source: Mol Ecol. 2016 May 11;25(11):2413–26. doi: 10.1111/mec.13644 (PMC4999052; doi:10.1111/mec.13644)
Supplement: Supplementary file 3 [file MEC-25-2413-s003.R]

################################################################################
### collection of scripts used for analyses in: 
### Zohren et al. (2016) Unidirectional diploid-tetraploid introgression among 
### British birch trees with shifting ranges shown by RAD markers. 
### Molecular Ecology - Special Issue on Genomics of Hybridization.  
################################################################################


# Concatenation of contigs in Betula reference sequence ------------------------

library(seqinr)

input   <- file.choose()
contigs <- read.fasta(input, forceDNAtolower = F, as.string = T)

x             <- paste(rep("N", 50), collapse = "")
contigs_conc  <- paste(contigs, collapse = x)

write.fasta(contigs_conc, names = "RADrefSeq", 
            file.out = "RADrefSeq_conc.fasta")


# ------------------------------------------------------------------------------
# Cline analysis using lme 

library(nlme)	

# Read in data (result from structure with columns 'Pop' for populations and
# 'lat' with latitudinal information
input         <- file.choose()
struct_result <- read.table(input, header = T)
attach(struct_result)
Pop           <- factor(Pop)

### Analysis of nana introgression
# arcsine transformation
anana <- asin(sqrt(nana)) 

# Fit mixed effects model
mod1 <- lme(anana ~ lat, random =~ 1|Pop)
summary(mod1)
summary(mod1)$tTable[2, 5] # for actual p-values

# Carry out randomisation to obtain more robust p-value
# variables: nIters = number of iterations, dist2 = will contain randomised
# locations, Pop2 = will contain randomised population allocations, 
# slopeDistn = will contain slopes of randomised data
nIters      <- 10000	
dist2       <- lat * 0
Pop2        <- Pop
slopeDistn  <- vector(length = nIters)	

# Carry out the randomisation
for (i in 1:nIters){
	#randomise population allocations
	levels(Pop2)  <- sample(levels(as.factor(Pop2)), nlevels(as.factor(Pop)))
	for (j in levels(Pop)) dist2[Pop == j] <- mean(lat[Pop2 == j]) 
	slopeDistn[i] <- lme(anana ~ dist2, random =~ 1|Pop)$coefficients$fixed[2]
}

# print the estimates of the quantiles of slope
quantile(slopeDistn, p = c(0.975, 0.995, 0.9995))	


### Analysis of pendula introgression
# arcsine transformation
apend <- asin(sqrt(pend))

# Fit mixed effects model
mod2 <- lme(apend ~ lat, random =~ 1|Pop)
summary(mod2)
summary(mod2)$tTable[2, 5] # for actual p-values

# Carry out randomisation to obtain more robust p-value
# same variable as above
nIters      <- 10000	  
dist2       <- lat * 0	
Pop2        <- Pop	
slopeDistn  <- vector(length = nIters) 	

# Carry out the randomisation (same as above)
for (i in 1:nIters){
	levels(Pop2)  <- sample(levels(Pop), nlevels(Pop))
	for (j in levels(Pop)) dist2[Pop == j] <- mean(lat[Pop2 == j]) 
	slopeDistn[i] <- lme(apend ~ dist2, random =~ 1|Pop)$coefficients$fixed[2]
}

# print the estimates of the quantiles of slope
quantile( - slopeDistn, p = c(0.975, 0.995, 0.9995))


# ------------------------------------------------------------------------------
# Imputing missing data for PCA with data_80% set

library(missMDA)
# 'mat' contains allele frequencies normalised by ploidy level
mat <- read.table(file.choose())

tmp  <- apply(mat, 2, function(x) length(unique(x[!is.na(x)])))
mat2 <- mat[, tmp > 1]
nb   <- estim_ncpPCA(mat2, ncp.min = 0, ncp.max = 10)

mat_impute <- imputePCA(mat2, ncp = nb$ncp)
pca_imp    <- prcomp(mat_impute$completeObs)


# ------------------------------------------------------------------------------
# Computing pairwise Fst between species
# using the biallelic data_80p data in adegenet format

library(adegenet)

freqs <- as.matrix(adeg_80p_newscript) / ploidy(adeg_80p_newscript)
pop   <- pop(adeg_80p_newscript)

nana_pub  <- freqs[c(1:36, 71:200), ]
pop_npu   <- rep(1:2, times = c(36, 130))
nana_pend <- freqs[1:70, ]
pop_npe   <- rep(1:2, times = c(36, 34))
pend_pub  <- freqs[37:200, ]
pop_pp    <- rep(1:2, times = c(34, 130))

loci_npu <- c()
for(i in 1:ncol(nana_pub)) {
  p    <- tapply(nana_pub[, i], pop_npu, function(x) mean(x, na.rm = T))
  h_si <- 2 * p * (1 - p)
  h_s  <- mean(h_si)
  q    <- mean(p)
  h_t  <- 2 * q * (1 - q)
  f_st <- (h_t - h_s) / h_t
  loci_npu <- append(loci_npu, f_st)
}

loci_npe <- c()
for(i in 1:ncol(nana_pend)) {
  p    <- tapply(nana_pend[, i], pop_npe, function(x) mean(x, na.rm = T))
  h_si <- 2 * p * (1 - p)
  h_s  <- mean(h_si)
  q    <- mean(p)
  h_t  <- 2 * q * (1 - q)
  f_st <- (h_t - h_s) / h_t
  loci_npe <- append(loci_npe, f_st)
}

loci_pp <- c()
for(i in 1:ncol(pend_pub)) {
  p    <- tapply(pend_pub[, i], pop_pp, function(x) mean(x, na.rm = T))
  h_si <- 2 * p * (1 - p)
  h_s  <- mean(h_si)
  q    <- mean(p)
  h_t  <- 2 * q * (1 - q)
  f_st <- (h_t - h_s) / h_t
  loci_pp <- append(loci_pp, f_st)
}

# count number of Fst outliers
npe <- boxplot(loci_npe, plot = F)
npu <- boxplot(loci_npu, plot = F)
pp  <- boxplot(loci_pp,  plot = F)
length(npe$out)
length(npu$out)
length(pp$out)


# ------------------------------------------------------------------------------
# Computing Fst within species and populations therein
# using the biallelic data_80p set in structure format

library(adegenet)
library(hierfstat)

# removing lines with only missing data (needed to make diploids tetraploid in
# structure analysis) and changing numbers back into bases
lines    <- sort(c(seq(1, 280, 4), seq(2, 280, 4), 281:800))
data_sub <- data_80p[lines, 2:ncol(data_80p)]
data_sub <- chartr("51234", "-ACGT", data_sub)

# extracting genotypes of the diploids
gts_dips <- list()
for(j in 1:ncol(data_sub)) {
  i  <- 1
  gt <- c()
  while(i <= 140) {
    if(all(is.na(data_sub[i:(i + 1), j]))) {
      gt <- c(gt, NA)
    } else {
      gt <- c(gt, paste(data_sub[i, j], data_sub[i + 1, j], sep = "-"))
    }
    i <- i + 2 
  }
  gts_dips[[j]] <- gt
}

# extracting genotypes of the tetraploids
gts_pub <- list()
for(j in 1:ncol(data_sub)) {
  i  <- 141
  gt <- c()
  while(i <= nrow(data_sub)) {
    if(all(is.na(data_sub[i:(i + 3), j]))) {
      gt <- c(gt, NA)
    } else {
      gt <- c(gt, paste(data_sub[i:(i + 3), j], collapse = "-"))
    }
    i <- i + 4 
  }
  gts_pub[[j]] <- gt
}

# creating a 'genind' object with tetraploids as diploids
data_gen <- mapply(c, gts_dips, gts_pub)
colnames(data_gen) <- colnames(data_sub)
rownames(data_gen) <- unique(rownames(data_sub))
myData   <- df2genind(data_gen, ploid = 2, sep = "-")
#save(myData, file="myData_genind.Rdata")

# adding information about populations
pop         <- scan("clipbaord", what = numeric())
pop(myData) <- pop

# only keeping populations with at least 3 individuals
pop_sub    <-  scan("clipbaord", what = numeric())
keep       <- pop(myData) %in% pop_sub
myData_sub <- myData[keep, ]

myData_nana <- myData_sub[1:36]
myData_pend <- myData_sub[37:60]
myData_pub  <- myData_sub[61:157]

mat_nana <- tab(myData_nana)
mat_pend <- tab(myData_pend)
mat_pub  <- tab(myData_pub)

# removing loci where more than 50% of individuals have missing data (NA)
nas <- apply(mat_nana, 2, function(x) sum(is.na(x)))
out <- which(nas > round(nrow(mat_nana) / 2))    
mat_nana2    <- mat_nana[, -out]
myData_nana2 <- new("genind", tab = mat_nana2, pop = pop(myData_nana))

nas <- apply(mat_pend, 2, function(x) sum(is.na(x)))
out <- which(nas > round(nrow(mat_pend) / 2))    
mat_pend2    <- mat_pend[, -out]
myData_pend2 <- new("genind", tab = mat_pend2, pop = pop(myData_pend))

# calculating Fst within species 
fst_nana <- fstat(myData_nana2)
fst_pend <- fstat(myData_pend2)
fst_pub  <- fstat(myData_pub)

# calculating Fst between species
pop(myData) <- rep(1:3, times = c(36, 34, 130))
fst_species <- fstat(myData)

# calculating pairwise Fst between species
loci_sub     <- intersect(colnames(mat_nana2), intersect(colnames(mat_pend2), 
                          colnames(mat_pub)))   
keep         <- colnames(tab(myData)) %in% loci_sub
myData2      <- myData[, keep]
fst_pairwise <- pairwise.fst(myData2)


# ------------------------------------------------------------------------------
# Computing raw allele frequency counts
# using genotyping output in txt format

# this is for the pubescens samples, others likewise
pub_files <- list.files(pattern = "pub")

reads   <- c()
for (f in pub_files) {
  input <- read.table(f, header = T, row.names = 1, sep = "\t")
  reads <- as.vector(input$counts)
}

counts_split <- data.frame(do.call('rbind', strsplit(reads, ",", fixed = T)))
counts_split <- as.matrix(counts_split)
counts_split <- apply(counts_split, c(1, 2), as.numeric)
counts_30x   <- subset(counts_split, rowSums(counts_split) >= 30)

plot_pub <- apply(counts_split, 1, function(x) x / sum(x))
plot_pub <- as.vector(plot_pub)
plot_pub <- plot_pub[plot_pub > 0.1 & plot_pub < 0.9]


# ------------------------------------------------------------------------------
# Get individuals with > 10% NAs to plot supplementary figure 1
# use biallelic data set in structure format

ploidy     <- 4
row_counts <- apply(data_bial[, 2:ncol(data_bial)], 1,
                    function(x) sum(as.numeric(x) > 0, na.rm = T))

firstlines <- seq(1, nrow(data_bial), ploidy)
perc       <- (row_counts / (ncol(data_bial) - 1))[firstlines]
NAs        <- names(which(perc < 0.9))

rows       <- as.vector(sapply(NAs, function(x) grep(x, rownames(pca_imp$x))))


# ------------------------------------------------------------------------------
# Calculate Spearman's rho for the comparison of Q-values of MS and RAD data
# Q-values of the RAD and MS structure results read in from the clipboard
# K number of columns inlcuding headers

rad <- read.delim("clipboard", header=F)
ms  <- read.delim("clipboard", header=F)

cor.test(ms_q,    rad_q,    method = "s")
cor.test(ms$pub,  rad$pub,  method = "s")
cor.test(ms$pend, rad$pend, method = "s")
cor.test(ms$nana, rad$nana, method = "s")
