# Supplementary material for: Unidirectional diploid–tetraploid introgression among British birch trees with shifting ranges shown by restriction site‐associated markers
Source: Mol Ecol. 2016 May 11;25(11):2413–26. doi: 10.1111/mec.13644 (PMC4999052; doi:10.1111/mec.13644)
Supplement: Supplementary file 4 [file MEC-25-2413-s004.R]

################################################################################
### Function to model number of reads per SNP allele as a mixture of beta-
### binomial distributions. Used in: 
### Zohren et al. (2016) Unidirectional diploid-tetraploid introgression among 
### British birch trees with shifting ranges shown by RAD markers. 
### Molecular Ecology - Special Issue on Genomics of Hybridization.  
################################################################################

# The data are censored to be between two cutoff values.
# The function was written to maximise logit('rho') and logit(m_1/2) to ensure
# that the values did not exceed the range 0 - 1. We set an upper limit of
# m_1/2 = 6/16 (3/8), the maximum proportion of aabb genotypes in an F2
# individual. The proportions of the other components of the mixture were
# calculated as m_1/4 = m_3/4 = 1/2 * (1 - m_1/2).

library(VGAM)
library(stats4)

###############################
### definition of functions ###
###############################

# Function used in the likelihood calculation:
# suppose there are N betabinomial trials, and we wish to censor the results
# that lie outside the cutoffs p1 & p2; the excluded scores would be:
#		0 ... x where x is the smallest number such that x/N < p1;
# plus
#		y ... N where y is the smallest number such that y/N > p2
# This function returns c(0:x, y:N)
outside <- function(cutoff, N) {
	range <- 0:N
	outside <- (range / N) < cutoff[1]
	outside[(range / N) > cutoff[2]] <- T
	return(range[outside])
}

#-------------------------------------------------------------------------------
# Function used in the likelihood calculation:
# if we have a vector of excluded numbers, we need to know the probability 
# density of the included scores as a whole
densInclude <- function(exclRange, totSize, probHit, rVal) {
	numEx   <- length(exclRange)
  betabin <- dbetabinom(x = exclRange, size = rep(totSize, numEx),
                        prob = rep(probHit, numEx), rho = rep(rVal, numEx))
	return(1 - sum(betabin))
}

#-------------------------------------------------------------------------------
# Function to calculate densInclude for a vector of population sizes for a given
# cutoff
densIncV <- Vectorize(function(x, cutoff, probHit, rVal) {
                        densInclude(outside(cutoff, x), x, probHit, rVal)
						          }, 'x')

#-------------------------------------------------------------------------------
# a, b = vector of number of reads of each allele
# cutoff = two values giving the upper and lower bounds of proportions
# pVals = vector (length>=1) giving the means of the betabinomial distribution
# cont = vector giving the relative contribution of each mixture
# logitRho = a value controlling the variance of the betabinomial distributions
likeCalc <- function(a, b, cutoff = c(0.1, 0.9), pVals, cont, logitRho) {

  ### identify which data items are inside the cutoff values
  include <- ((a / (a + b) > cutoff[1]) & (a / (a + b) < cutoff[2]))

  ### zero the vector to contain the probability densities for
  # each locus to be included
  dens <- rep(0, sum(as.numeric(include)))

  ### calculate the probabilty density for each included locus
	# by summing across the i peaks
	for (i in 1:length(pVals)) {
    ### the probability of a non-censored result
    # x = the observed counts
    # rVal = disperson parameter
    prob_nonCens <- densIncV(x = (a + b)[include], cutoff = cutoff,
                             probHit = pVals[i], rVal = plogis(logitRho))

    ### the probability density of the non-censored results
    # x = observed a counts
    # size = total counts
    # prob = mean of peak i
    # rho = disperson parameter
    betabinom <- dbetabinom(x = a[include], size = (a + b)[include],
                            prob = pVals[i], rho = plogis(logitRho))

    # cont[i] = ith contribution to the mixed distribution
		dens <- dens + prob_nonCens * cont[i] * betabinom
	}
  return(sum(log(dens), na.rm = T))
}

#-------------------------------------------------------------------------------
### create a likelihood function for a diploid
# aReads = reads of first allele
# bReads = reads of 2nd allele
# cutoff = cutoff values for censoring
# pVals = expected frequency of reads in het
# cont = contribution of this (single) distrib
# logitRho = dispersion parameter
ll <- function(x = 2) {
        - likeCalc(aReads, bReads, cutoff = c(0.1, 0.9), pVals = 0.5, cont = 1,
          logitRho = x)
      }

#-------------------------------------------------------------------------------
### create a likelihood function for a triploid
# with equal proportions of 12 and 21
# lR = dispersion parameter
# lp21 = logit proportion of heterozygotes
ll2 <- function(lR = 2, lp21 = -1) {
# aReads = reads of first allele
# bReads = reads of 2nd allele
# cutoff = cutoff values for censoring
# pVals = expected read freq in 21 and 12 hets
# cont = vector with proport of 21 hets and 12 hets
         - likeCalc(aReads, bReads, cutoff = c(0.1, 0.9), pVals = c(1/3, 2/3),
           logitRho = lR, cont = c(plogis(lp21), 1 - plogis(lp21)))
			 }

#-------------------------------------------------------------------------------
### create a likelihood function for a tetraploid
# with equal proportions of 13 and 31
# lR = dispersion parameter
# lp22 = logit proportion of 22 heterozygotes
ll3 <- function(lR = 2, lp22 = -1) {
# aReads = reads of first allele
# bReads = reads of 2nd allele
# cutoff = cutoff values for censoring
# pVals = expected read freq in 13 22 & 31 hets
# cont = vector with proport of 13 hets, 22 hets, and 31 hets
         - likeCalc(aReads, bReads, cutoff = c(0.1, 0.9),
           pVals = c(0.25, 0.5, 0.75), logitRho = lR,
           cont = c((1 - plogis(lp22)) / 2, plogis(lp22),
           (1 - plogis(lp22)) / 2 ))
			 }


###################
### script body ###
###################


input <- read.table(file.choose())
reads <- as.vector(input$counts)
counts_split <- data.frame(do.call('rbind', strsplit(reads, ",", fixed = T)))
counts_split <- as.matrix(counts_split)
counts_split <- apply(counts_split, c(1, 2), as.numeric)
counts_30x   <- subset(counts_split, rowSums(counts_split) >= 30)

# the tetraploid samples might be tri- or tetra-allelic, so the bReads are just 
# the sum of all those reads (i.e. made biallelic)
tmpA <- counts_30x[, 1]
if(ncol(counts_30x) > 2) {
  tmpB <- rowSums(counts_30x[, 2:ncol(counts_30x)])
} else {
  tmpB <- counts_30x[, 2]
}

# because the counts are sorted (i.e. aReads will always be higher than bReads),
# the rows have to be permuted
rowsa <- sample(1:length(tmpA), floor(length(tmpA) / 2))
rowsb <- setdiff(1:length(tmpA), rowsa)
mat   <- cbind(tmpA, tmpB)
mat2  <- rbind(mat[rowsa, 1:2], mat[rowsb, 2:1])
aReads <- mat2[, 1]
bReads <- mat2[, 2]


# fit the dispersion parameter
fit1 <- mle(ll, method = 'L-BFGS-B', lower = -9, upper = 4,
            control = list(trace = T))
fit2 <- mle(ll2, method = 'L-BFGS-B', lower = c(-9, -9),
            upper = c(9, qlogis(2/3)), control = list(trace = T, maxit = 1000))
fit3 <- mle(ll3, method = 'L-BFGS-B', lower = c(-9, -9),
            upper = c(9, qlogis(3/8)), control = list(trace = T, maxit = 1000))

# Compare diploid/triploid hypothesis using AIC
aic1 <- AIC(fit1, fit2)
# Compare diploid/tetraploid hypothesis using AIC
aic2 <- AIC(fit1, fit3)
# Compare triploid/tetraploid hypothesis using AIC
aic3 <- AIC(fit2, fit3)

# obtain confidence intervals
conf1 <- confint(fit1)
conf2 <- confint(fit2)
conf3 <- confint(fit3)

# write results to std.out
print("summary(fit1):")
summary(fit1)
print("confidence interval fit1:")
conf1
print("summary(fit2):")
summary(fit2)
print("confidence interval fit2:")
conf2
print("summary(fit3):")
summary(fit3)
print("confidence interval fit3:")
conf3

print("AIC dip-trip output:")
aic1
print("AIC dip-tetra output:")
aic2
print("AIC trip-tetra output:")
aic3
