# Supplementary material for: Unidirectional diploid–tetraploid introgression among British birch trees with shifting ranges shown by restriction site‐associated markers
Source: Mol Ecol. 2016 May 11;25(11):2413–26. doi: 10.1111/mec.13644 (PMC4999052; doi:10.1111/mec.13644)
Supplement: Supplementary file 5 [file MEC-25-2413-s005.R]

################################################################################
### Script for genotyping mixed ploidy samples used in:
### Zohren et al. (2016) Unidirectional diploid-tetraploid introgression among
### British birch trees with shifting ranges shown by RAD markers.
### Molecular Ecology - Special Issue on Genomics of Hybridization.
################################################################################

# This script allows the genotyping of a mixed ploidy data set (including
# polyploids). It is based on read counts and average base quality. The
# algorithm calculates the most likely variant configuration at each locus using
# a log-likelihood model.


# Load required packages -------------------------------------------------------

library(plyr) # to iterate the 'compute_bayes_factor' function over all regions
library(partitions) # to construct the allele dosage models based on ploidy


# Define functions -------------------------------------------------------------

setup_ploidy_model <- function(var_region, ploidy_model) {
  var_region <- var_region[var_region$Count > 0, ]
  if (nrow(var_region) == 0 | nrow(var_region) > ploidy) {
    loglike <- rep(NA, nrow(ploidy_model))
    counts  <- rep(NA, nrow(ploidy_model))
    cov     <- NA
  } else {
    counts  <- var_region$Count
    quality <- var_region$Average.quality
    ord     <- order(counts, decreasing = T)
    counts  <- counts[ord]
    quality <- quality[ord]
    quality[quality < 0] <- 0
    quality <- ifelse(counts != 0, quality, 0)
    quality[is.na(quality)] <- mean(quality, na.rm = T)
    rows.model <- nrow(ploidy_model)
    ploidy     <- ncol(ploidy_model)
    # test if number of alleles and model dosages disagree:
    len_diff   <- ploidy - length(counts)
    if(len_diff > 0) {
      # pad counts to the length of the model:
      counts  <- c(counts, rep(0, len_diff))
      quality <- c(quality, rep(0, len_diff))
    } 
    # or extend the model with zeros if more than exp counts:
    if(len_diff < 0) {
      models <- matrix(c(models, rep(0, -len_diff * rows.model)), 
                       c(rows.model, ploidy - len_diff), 
                       dimnames = list(row.names(models)))
    }
    list(counts = counts, quality = quality, models = models)
  }
}

select_model <- function(x) {
# using BIC for model comparison
  loglike <- apply(x$models, 1, 
    function(y) {
      # partial likelihood for powers and presumed errors:
      partial_loglike <- sum(ifelse(y == 0, -x$counts * x$quality * log(10)/10,
                         log(y / ploidy) * x$counts)) 
      # select only counts that are expected by the model:
      counts_s <- x$counts[y != 0]   
      # full log-likelihood including factorial terms:
      lfactorial(sum(counts_s)) - sum(lfactorial(counts_s)) + partial_loglike
    }
  )
  k_l <- apply(x$models, 1, function(x) sum(x > 0) - 1)
  bic_l <- k_l * log(sum(x$counts) / 2 / pi) -2 * loglike
  k <- nrow(x$models) - 1
  bic <- k * log(sum(x$counts) / 2 / pi) - 2 * log(sum(exp(loglike), na.rm = T))
  bic_l <- sort(bic_l) # order models by BIC
  data.frame(best = names(bic_l)[1], bic_l = bic_l[1], bic_sum = bic,
             counts = paste(x$counts, collapse=","))
}


get_annotation <- function(x) {
  # Adds original contig names based on the 'Region' slot back to the data
  # frame, which were lost due to the concatenation of the reference sequence.
  #
  # Args:
  #   x: One row of the data frame created with the functions above.
  #   annot: An annotation object that needs prior loading into R and contains
  #     a 'start' slot (the start position of the original contig), an 'end'
  #     slot (the end position of the original contig), and a 'name' slot (with
  #     the original contig name).
  #
  # Returns:
  #   A vector of the same length as length(x) with the original contig names.
  #
  region      <- as.vector(as.numeric(x[1]))
  j           <- which(annot$start < region & region < annot$end)
  rad_contigs <- c(rad_contigs, as.vector(annot$name[j]))
  return(rad_contigs)
}


get_GT <- function(vars) {
  # Constructs the actual genotypes based on the highest scoring allele dosage
  # model computed using 'setup_ploidy_model' and 'select_model'.
  #
  # Args:
  #   vars: A data frame created with 'compute_bayes_factor'.
  #
  # Returns:
  #   A data frame with two columns, the 'region' slot and the 'gts' slot, 
  #   which contains the genotype string.
  #
  gts <- c()
  regions <- unique(as.numeric(as.vector(vars$Region)))
  models <- vars$bestModel
  for (i in 1:length(regions)) {
    reg <- regions[i]
    j   <- which(variants_countFilter$Region == reg)
    models_split    <- strsplit(as.character(vars$bestModel[i]), ":")
    dosage          <- as.numeric(unlist(models_split))
    order_vec       <- order(variants_countFilter$Count[j], decreasing = T)
    alleles_ordered <- variants_countFilter$Allele[j][order_vec]
    gt  <- paste(rep(alleles_ordered, dosage[1:length(j)]), collapse = "")
    if(nchar(gt) < ploidy) gt <- paste(rep(0, ploidy), collapse = "")
    gts <- c(gts, gt)
  }
  return(gts)
}


###################################
### Start of actual script body ###
###################################

# to retrieve original contig names; needs to be loaded for 'get_annotation'
# function
annotation <- file.choose()
load(annotation)

pop               <- 1 # population parameter for STRUCTURE output
ploidy            <- 2 # ploidy of the individual
models            <- t(as.matrix(parts(ploidy))) # allele dosage models
row.names(models) <- alply(models, 1, paste, collapse = ":")

input    <- file.choose()
variants <- read.csv(input) # main input file (variant track from CLC GWB)
filename <- sapply(strsplit(input, ".csv"), function(x) x[1])
filename <- sapply(strsplit(filename, "\\\\"), function(x) x[length(x)])

print(paste("Loaded file", input)) # write progress information to std.out


# filtering the raw variant file -----------------------------------------------

# get regions where each allele is covered by at least 5 reads per allele (i.e.
# absolute value depends on ploidy level) ans a maximum of 200 reads overall
# select only relevant coloumns
threshold         <- ploidy * 5
variants_filtered <- subset(variants, Coverage >= threshold & Coverage <= 200,
                            select = c(2:6, 9:15, 17:19))
# find regions where count > 0, i.e. sample has a variant       
noZero <- variants_filtered$Region[which(variants_filtered$Count > 0)] 
# filter regions with counts > 0 (but including ref allele rows)
regions_kept      <- is.element(variants_filtered$Region, noZero)
variants_filtered <- variants_filtered[regions_kept, ] 
# find regions where Type = SNV
snvs <- variants_filtered$Region[which(variants_filtered$Type == "SNV")]
# filter regions with Type SNV (includes deletion/replacement rows)
regions_kept      <- is.element(variants_filtered$Region, snvs)
variants_filtered <- variants_filtered[regions_kept, ] 
# find regions where Type = Replacement
replacement_rows <- which(variants_filtered$Type == "Replacement")
replacements     <- variants_filtered$Region[replacement_rows]
# filter Replacement regions out
regions_kept         <- !is.element(variants_filtered$Region, replacements)
variants_filtered    <- variants_filtered[regions_kept, ]
variants_countFilter <- subset(variants_filtered, Count > 1)


# compute allele dosage models ------------------------------------------------- 
dat_g <- dlply(variants_countFilter, .(Region),
           function(x) {
             if (sum(x$Count, na.rm = T) > 0) x
           }, .progress = "text")
dat_g <- dat_g[!sapply(dat_g, is.null)]

list_mod <- lapply(dat_g, setup_ploidy_model, ploidy_model = models)
list_mod <- list_mod[!is.na(list_mod)]
dat_mod  <- lapply(list_mod, select_model)

dat_mod  <- ldply(dat_mod, function(x) x)
assign(paste("mod", ".", ploidy, sep = ""), dat_mod)
names(dat_mod) <- c("Region", "bestModel", "BIC.l", "BIC.sum", "counts")

# write information to std.out:
print("'select_model' function done.")


# get original annotations -----------------------------------------------------

rad_contigs   <- c()
dat_mod$annot <- apply(dat_mod, 1, get_annotation)

# write information to std.out:
print("annotation done.")


# get the genotype strings -----------------------------------------------------

dat_mod$genotype <- get_GT(dat_mod)

# write information to std.out:
print("'get_GT' function done.")


# modify the output to make it compatible as STRUCTURE input -------------------

gts <- list()
for(i in 1:ploidy) {
  gt_split <- strsplit(as.character(dat_mod$genotype), split = "")
	gts[[i]] <- unlist(lapply(gt_split, function(x) x[i]))
}
names(gts) <- paste("gt", 1:ploidy, sep = "")

variants_gt      <- cbind(dat_mod, gts)
variants_tp      <- t(variants_gt[, c(1, 3:(ploidy + 2))])
variants_tp[1, ] <- as.numeric(variants_tp[1, ])
struct  <- apply(variants_tp, 2, function(x) chartr("-ACGT", "51234", x))
struct  <- gsub("^0$", -9, struct)
struct  <- struct[, order(as.numeric(as.vector(struct[1, ])))]
regions <- struct[1, ]
struct  <- cbind(c("", rep(pop, ploidy)), struct)
rownames(struct) <- c(regions[1], rep(filename, each = ploidy))
struct[1, ]      <- c(regions[2:length(regions)], "", "")

print("STRUCTURE transformation done.")


# write the output files -------------------------------------------------------
# one including the counts & quality and one for STRUCTURE

gt_filename <- paste(filename, "_genotypes.txt", sep = "")
write.table(variants_gt[, 1:2], file = choose.files(default = gt_filename,
		caption = "Save genotype file as..."), row.names = F, col.names = T,
    quote = F, sep = "\t")

struct_filename <- paste(filename, "_structure.txt", sep = "")
write.table(struct, file = choose.files(default = struct_filename,
		caption = "Save STRUCTURE file as..."), col.names = F, quote = F,
    sep = "\t")

out1 <- paste("[1] ", filename, "_struct_noRegion.txt", sep = "")
out2 <- paste("[2] ", filename, "_genotypes.txt", sep = "")
print("Output files written:")
print(out1)
print(out2)

print("--- End of genotyping script ---")
