# Supplementary material for: Unidirectional diploid–tetraploid introgression among British birch trees with shifting ranges shown by restriction site‐associated markers
Source: Mol Ecol. 2016 May 11;25(11):2413–26. doi: 10.1111/mec.13644 (PMC4999052; doi:10.1111/mec.13644)
Supplement: Supplementary file 6 [file MEC-25-2413-s006.R]

################################################################################
### collection of scripts used for plotting figures in: 
### Zohren et al. (2016) Unidirectional diploid-tetraploid introgression among 
### British birch trees with shifting ranges shown by RAD markers. 
### Molecular Ecology - Special Issue on Genomics of Hybridization.  
################################################################################


# Figure 1: Sampling locations -------------------------------------------------

library(maps)
library(mapdata)

# supply a comma separated table with (at least) the columns 'Organism', 
# 'Latitude', and 'Longitude'
locations  <- read.csv(file.choose())
pop_italic <- expression(italic("B. nana"), italic("B. pendula"), 
                         italic("B. pubescens"))

UK_maps    <- c('UK', 'Isle of Man','Isle of Wight')

x11(250, 300)
map('worldHires', UK_maps, xlim = c(-9, 3), ylim = c(49.7, 59.5), 
    resolution = 0.8)
points(subset(locations, Organism == "B. pubescens")$Longitude, 
       subset(locations, Organism == "B. pubescens")$Latitude, 
       col = "blue", pch = 17, cex = 1.3)
points(subset(locations, Organism == "B. pendula")$Longitude, 
       subset(locations, Organism == "B. pendula")$Latitude, 
       col = "orange", pch = 15, cex = 1.3)
points(subset(locations, Organism == "B. nana")$Longitude, 
       subset(locations, Organism == "B. nana")$Latitude, 
       col = "red", pch = 16, cex = 1.3)
points(subset(locations, Organism == "Hybrid")$Longitude, 
       subset(locations, Organism == "Hybrid")$Latitude, 
       col = "lightpink", pch = 18, cex = 1.3)
legend("topleft", c(pop_italic, "Hybrid"), 
       col = c("red", "orange", "blue", "lightpink"), pch = c(16, 15, 17, 18))


# ------------------------------------------------------------------------------
# Figure 2: Distribution of raw read frequencies
# Analysis documented in "analyses.R".

library(graphics)

x11(35, 25)
mat_layout <- matrix(c(1,1,1,1, 2,2,2,2, 3,3,3,3, 0,0, 4,4,4,4, 5,5,5,5, 0,0), 
                     2, 12, byrow = TRUE)
layout(mat_layout)
par(mar = c(2, 1, 0.5, 1), yaxt = "n", cex = 1.3)

hist(plot_nana[plot_nana > 0.1 & plot_nana < 0.9], main = "", xlab = "",
     ylab = "")
legend("topleft", "", pch = "A", bty = "n")
hist(plot_pend, main = "", xlab = "", ylab = "")
legend("topleft", "", pch = "B", bty = "n")
hist(plot_pub, main = "", xlab = "", ylab = "")
legend("topleft", "", pch = "C", bty = "n")
hist(pend_auto, main = "", xlab = "", ylab = "")
legend("topleft", "", pch = "D", bty = "n")
hist(pub_hybrid, main = "", xlab = "", ylab = "")
legend("topleft", "", pch = "E", bty = "n")


# ------------------------------------------------------------------------------
# Figure 3: PCA plot of data_80% set (with admixture individuals)
# Analysis documented in "analyses.R".

myCol <- c(rep("red", 36), rep("orange", 34), rep("blue", 130))
myPch <- c(rep(16, 36), rep(15, 34), rep(17, 130))

pc1  <- round(summary(pca_imp)$imp[2, 1] * 100, 1)
pc2  <- round(summary(pca_imp)$imp[2, 2] * 100, 1)
xlab <- paste("PC 1 (", pc1, "%)", sep = "")
ylab <- paste("PC 2 (", pc2, "%)", sep = "")

# sample names of the most admixed individuals read in from the clipboard
nanaAdmix <- read.delim("clipboard", header = F)
pendAdmix <- read.delim("clipboard", header = F)
nanaAdmix <- as.vector(unlist(nanaAdmix))
pendAdmix <- as.vector(unlist(pendAdmix))

nanas <- is.element(rownames(pca_imp$x), nanaAdmix)
pends <- is.element(rownames(pca_imp$x), pendAdmix)

tmp <- "pub_1173x_GTACTCGT"
hyb <- grepl(tmp, rownames(pca_imp$x))

x11()
plot(pca_imp$x[, 1:2], col = myCol, pch = myPch, cex = 0.8, xlab = xlab, 
     ylab = ylab, cex.axis = 1.3, cex.lab = 1.3)
legend("topleft", c(expression(italic(B.~nana)), expression(italic(B.~pendula)), 
       "Hybrid", expression(italic(B.~pubescens))), col = c("red", "orange", 
       "lightpink", "blue"), pch = c(16, 15, 18, 17), cex = 1.3, bty = "n")
legend(-40.5, 17, c(expression(admixed~with~italic(B.~nana)), 
       expression(admixed~with~italic(B.~pendula))), col = c("mediumpurple1", 
       "cyan2"), pch = c(24, 24), cex = 1.3, pt.bg = "blue", bty = "n")
lines(c(-44, -3), c(11.5, 11.5))
lines(c(-3, -3), c(25, 11.5))
points(pca_imp$x[pends, 1:2], col = "cyan2", pch = 2, cex = 0.7)
points(pca_imp$x[nanas, 1:2], col = "mediumpurple1", pch = 2, cex = 0.7)
points(pca_imp$x[hyb, 1], pca_imp$x[hyb, 2], col = "white", pch = 19, cex = 2)
points(pca_imp$x[hyb, 1], pca_imp$x[hyb, 2], col = "lightpink", pch = 18, 
       cex = 1.2)


# ------------------------------------------------------------------------------
# Figure 5: Plotting geographical cline analysis
# Analysis documented in "analyses.R".

x11(15, 25)
par(mfrow = c(2, 1), mar = c(0, 0, 0, 0), oma = c(4, 4, 0.5, 0.5), 
    mgp = c(2, 0.6, 0)) 

plot(lat, nana, cex = .7, ylab = "", yaxt = 'n', xaxt = 'n', 
     ylim = c(-0.001, 0.035))
axis(2, at = c(0, 0.01, 0.02, 0.03), labels = c("0", "0.01", "0.02", "0.03"), 
     cex.axis = 1.3)
points(lat, sin(fitted(mod1, level = 1)) ^ 2 * (fitted(mod1) > 0), col = 'red', 
       pch = 5, cex = 1.2)
tmp <- cbind(lat, sin(fitted(mod1, level = 0)) ^ 2 * (fitted(mod1) > 0))
lines(tmp[order(tmp[, 1]), ])
legend("topleft", "", pch = "A", cex = 1.3, bty = "n")

plot(lat, pend, cex = .7, ylab = "", yaxt = 'n', cex.axis = 1.3, 
     ylim = c(-0.01, 0.405))
axis(2, at = c(0, 0.1, 0.2, 0.3, 0.4), cex.axis = 1.3)
points(lat, sin(fitted(mod2, level = 1)) ^ 2 * (fitted(mod2) > 0), col = 'red', 
       pch = 5, cex = 1.2)
tmp <- cbind(lat, sin(fitted(mod2, level = 0)) ^ 2 * (fitted(mod2) > 0))
lines(tmp[order(tmp[, 1]), ])
text(51.17476 + 0.6, max(pend), "hybrid")
legend("topleft", "", pch = "B", cex = 1.3, bty = "n")
 
mtext("Latitude", side = 1, outer = T, cex = 1.3, line = 2.2)
mtext("Proportion of admixture", side = 2, outer = T, cex = 1.3, line = 2)


# ------------------------------------------------------------------------------
# Figure 6: Plotting Q values (genetic admixture)
# Comparison of microsatellite (MS) and RAD data.
# Analysis documented in "analyses.R".

rad_q <- as.vector(unlist(rad))
ms_q  <- as.vector(unlist(ms))

auto  <- which(grepl("574", rownames(rad)))

scatterhist <- function(x, y, xlab = "", ylab = "") {
  zones  <-  matrix(c(2, 0, 1, 3), ncol = 2, byrow = T)
  layout(zones, widths = c(4/5, 1/5), heights = c(1/5, 4/5))
  xhist  <-  hist(x, plot = F, breaks = 80)
  yhist  <-  hist(y, plot = F, breaks = 80)
  top    <-  max(c(xhist$counts, yhist$counts))
  par(mar = c(2.5, 2.5, 1, 1))
  plot(x, y, xlab = "", ylab = "", cex.axis = 1.3, bty = "n")
  text(x[auto] + 0.05, y[auto] + 0.04, "574", cex = 1.3)
  text(x[auto + 177], y[auto + 177] - 0.04, "574", cex = 1.3)
  text(x[auto + (177 * 2)], y[auto + (177 * 2)] + 0.04, "574", cex = 1.3)
  par(mar = c(0, 2.5, 1, 1))
  barplot(xhist$counts, axes = F, ylim = c(0, top), space = 0)
  par(mar = c(2.5, 0, 1, 1))
  barplot(yhist$counts, axes = F, xlim = c(0, top), space = 0, horiz = T)
  par(oma = c(2.5, 2.5, 0, 0))
  mtext(xlab, side = 1, line = 1, outer = T, adj = 0, at = 0.5 * 0.8, cex = 1.3)
  mtext(ylab, side = 2, line = 1, outer = T, adj = 0, at = 0.5 * 0.8, cex = 1.3)
}

scatterhist(ms_q, rad_q, xlab = "MS", ylab = "RAD")


# ------------------------------------------------------------------------------
# Supplementary Figure 2: PCA plot of data_80% set (with > 10% NA individuals)
# Analysis documented in "analyses.R".

pop_italic <- expression(italic("B. nana"), italic("B. pendula"), 
                         italic("B. pubescens"))

myCol <- c(rep("red", 36), rep("orange", 34), rep("blue", 130))
myPch <- c(rep(16, 36), rep(15, 34), rep(17, 130))

pc1  <- round(summary(pca_imp)$imp[2, 1] * 100, 1)
pc2  <- round(summary(pca_imp)$imp[2, 2] * 100, 1)
xlab <- paste("PC 1 (", pc1, "%)", sep = "")
ylab <- paste("PC 2 (", pc2, "%)", sep = "")

x11()
plot(pca_imp$x[, 1:2], col = myCol, pch = myPch, cex = 0.8, xlab = xlab, 
     ylab = ylab, cex.axis = 1.3, cex.lab = 1.3)
legend("topleft", c(pop_italic, "> 10% NAs"), col = c("red", "orange", "blue", 
       "black"), pch = c(16, 15, 17, 4), cex = 1.3)
points(pca_imp$x[rows, 1:2], col = "grey50", pch = 4, cex = 1.3)


# ------------------------------------------------------------------------------
# Supplementary Figure 3: Allele frequency distributions
# based on genotype calls produced with genotyping script
# Analysis documented in "analyses.R".

files <- list.files(pattern = ".txt")

pdf("individualSamples_newscript0.1-0.9.pdf")
for (f in files) {
  input <- read.table(f, header = T, row.names = 1, sep = "\t")
  reads <- as.vector(input$counts)
  counts_split <- data.frame(do.call('rbind', strsplit(reads, ",", fixed = T)))
  counts_split <- as.matrix(counts_split)
  counts_split <- apply(counts_split, c(1, 2), as.numeric)
  counts_30x   <- subset(counts_split, rowSums(counts_split) >= 30)
  plot_in <- apply(counts_30x, 1, function(x) x / sum(x))
  plot_in <- as.vector(plot_in)
  plot_in <- plot_in[plot_in > 0.1 & plot_in < 0.9]
  hist(plot_in, main = f)
}
dev.off()


# ------------------------------------------------------------------------------
# Supplementary Figure 5: pairwise Fst between species
# Analysis documented in "analyses.R".

x_names <- c(expression(italic("B. nana - B. pendula")), 
             expression(italic("B. nana - B. pubescens")), 
             expression(italic("B. pendula - B. pubescens")))

x11(15, 17)
#bottom, left, top, right
par(mai = c(2, 1, 1, 0.5), cex.axis = 1.3, cex.lab = 1.3)
boxplot(loci_npe, loci_npu, loci_pp, ylab = "Pairwise Fst", 
main = c("Pairwise Fst between each species pair"))
points(1, mean(loci_npe, na.rm = T), pch = 22, col = "darkgrey", lwd = 7)
points(2, mean(loci_npu, na.rm = T), pch = 22, col = "darkgrey", lwd = 7)
points(3, mean(loci_pp, na.rm = T), pch = 22, col = "darkgrey", lwd = 7)
text(x = c(1.5, 2.5, 3.5), y = -0.08, x_names, xpd = T, srt = 30, pos = 2, 
     cex = 1.3)
